# Supplementary material for: The Prognostic Role of Platelet-to-Lymphocyte Ratio in Acute Coronary Syndromes: A Systematic Review and Meta-Analysis
Source: J Clin Med. 2023 Nov 2;12(21):6903. doi: 10.3390/jcm12216903 (PMC10650024; doi:10.3390/jcm12216903)
Supplement: Supplementary file 1 [file jcm-12-06903-s001.zip]

Archive with 1 entries (1 files):
- jcm-2680154-supplementary.pdf
